# Supplementary material for: TRIM28-Mediated Excessive Oxidative Stress Induces Cellular Senescence in Granulosa Cells and Contributes to Premature Ovarian Insufficiency In Vitro and In Vivo
Source: Antioxidants (Basel). 2024 Mar 1;13(3):308. doi: 10.3390/antiox13030308 (PMC10967454; doi:10.3390/antiox13030308)
Supplement: Supplementary file 1 [file antioxidants-13-00308-s001.zip]

Archive with 1 entries (1 files):
- antioxidants-2824675-supplementary.pdf
